# Supplementary material for: Identification of miRNA-Mediated Subpathways as Prostate Cancer Biomarkers Based on Topological Inference in a Machine Learning Process Using Integrated Gene and miRNA Expression Data
Source: Front Genet. 2021 Mar 24;12:656526. doi: 10.3389/fgene.2021.656526 (PMC8024646; doi:10.3389/fgene.2021.656526)
Supplement: Supplementary Table 1 — Details of results based on our SVM method. Genes: 22 key genes among the top 100 differentially expressed genes with high topological importance, and associated studies. miRNAs: High-frequency biomarkers (miRNA-mediated subpathways), and associated studies. Pathways: High-frequency pathways (with 10 occurrences) that the miRNA-mediated subpathways were annotated with, and associated studies. Wilcoxon signed-rank test: Wilcoxon signed-rank test results regarding the within-dataset and cross-datasets AUCs showing that our method outperformed the previous methods. [file Table_1.XLS]

## Sheet: Genes
The 22 out of the top 100 dysregulated genes and their literatures are listed in the table.
Entrez_ID	Gene_symbol	Pubmed_ID
8030	CCDC6	31242618 28415632
1655	DDX5	31387890 29227193 23349811 31611391 27148684 20589163
10482	NXF1	NA
118788	PIK3AP1	20197460
23381	SMG5	21571633
9618	TRAF4	29715200 29595452 30634343 24100420
54431	DNAJC10	31902119 29890952
6794	STK11	30215656 26391455 29290796 29566977 25674212 29914450 26440826
4092	SMAD7	32888405 29278879 30915735 31546607
7251	TSG101	29859188 23276921 9444960
7326	UBE2G1	NA
55766	H2AFJ	NA
80230	RUFY1	NA
654	BMP6	29381686 29352019 20423991 21374653 18072288 20573596
440275	EIF2AK4	NA
116443	GRIN3A	NA
9470	EIF4E2	NA
51135	IRAK4	16537705 23657238 22359464
6195	RPS6KA1	25189355 32159363 24740858 26158630
2617	GARS	NA
132	ADK	20714754 3310203 32698628
5601	MAPK9	27191743 22753708

## Sheet: miRNAs
The literatures of high-frequency miRNA-mediated subpathways are listed in the table.
Number	miRNA-mediated subpathways (miRNAs)	Pubmed_ID
1	hsa-miR-130b	29744254 27179774 20890088 20875868 20890088 24715691 25154741
2	hsa-miR-301a	26506013 26813459 29331421 30195463 22719071 26990571 27327120 25940439
3	hsa-miR-134	29275424 28728844 24431212 21592394
4	hsa-miR-504	NA
5	hsa-miR-106b	24135225 26124181 20878953 21714127 23621234 24452514 18676839 20388916
6	hsa-miR-20b	29163708
7	hsa-let-7e	NA
8	hsa-miR-98	23188821 20873592
9	hsa-let-7g	20873592
10	hsa-let-7d	21548940 20873592

## Sheet: Pathways
The high-frequency pathways having 10 occurrences of the miRNA-mediated subpathways and their literatures are listed in the table.
Term	Frequency	Pubmed_ID
Acute myeloid leukemia	10	12696188 27868212 30137627
Alcoholism	10	31026211 27842506 27840359
AMPK signaling pathway	10	30987073 29566977 32696762 31534497
Autophagy - animal	10	31534497 30200999 29728578 30178500
Breast cancer	10	30082473 31481520
cAMP signaling pathway	10	29515233 29328471 32913128 31097763
Chronic myeloid leukemia	10	30938105 26026053 27763690
EGFR tyrosine kinase inhibitor resistance	10	32089070 30190798 25004126
Endocrine resistance	10	31142021 31796514 28368512 31108117
Endocytosis	10	NA
ErbB signaling pathway	10	28440478 26647992 26257301 26936914
Fluid shear stress and atherosclerosis	10	NA
FoxO signaling pathway	10	30873749 29119376 32646965 24067903
Gastric cancer	10	31334572 26066538 30197394
Hepatitis B	10	29578592
Hepatocellular carcinoma	10	28133135 29733540 31289613
Herpes simplex virus 1 infection	10	26224631 23868101 10498254 17479106 19693098 11123435
Hippo signaling pathway	10	31018586 30935014 31068310 31835563 30366669 28052036
Human cytomegalovirus infection	10	23600306 32165246 68820 20576103
Human immunodeficiency virus 1 infection	10	28451806 22356654 22206583
Human papillomavirus infection	10	30740893 28789421 29571270 33086103 26441160 28618964
Human T-cell leukemia virus 1 infection	10	NA
Insulin signaling pathway	10	30165429 32561286 28244645
Kaposi sarcoma-associated herpesvirus infection	10	9621094
Longevity regulating pathway	10	20111892 21264241
MAPK signaling pathway	10	32630372 29017058 31497238 31448674 32512071 32407712
Measles	10	19367568 19773744 18973133 21701532
mRNA surveillance pathway	10	31355132 30602500 27604827 30602500
mTOR signaling pathway	10	32630372 27100493 31838616 31322184 29523594 31262501
p53 signaling pathway	10	29383186 26534764 28212547 29378906 32075054 28802253
Pancreatic cancer	10	31099688 28486651 32023280 28376316
Pathways in cancer	10	28895566 29261512 31116024
PI3K-Akt signaling pathway	10	28676490 31540423 32892030 33300674
Platinum drug resistance	10	32254583 32159578
Protein processing in endoplasmic reticulum	10	28972171 28972171 26604689 29845238
Purine metabolism	10	27550065 25869206
RNA polymerase	10	31524299 30820548 28765045 27486174 30009504
RNA transport	10	NA
Small cell lung cancer	10	31593800 30894499 32956110 30470124
Transcriptional misregulation in cancer	10	28134934 27768596
Viral carcinogenesis	10	27617580 30794288 32344290 20576793

## Sheet: Wilcixon signed-rank test
The results of wilcoxon signed-rank test on within-datasets and cross-datasets AUCs.
Within_wilcoxon
Datasets	DRW	Mean	Median	PCA	PAC	miRNA	Gene
TCGA	0.00793651	0.031746	0.00150794	0.00547619	0.00793651	0.00793651	0.00793651
GSE21036	0.00793651	0.00793651	0.00793651	0.00142457	0.00793651	0.00555556	0.00793651
GSE14794	0.0309524	0.00793651	0.00793651	0.00793651	0.00625	0.0119252	0.00142457
Cross_wilcoxon
Datasets	DRW	Mean	Median	PCA	PAC	miRNA	Gene
TCGA->GSE21036	0.0031746	0.0119252	0.00793651	5.55556e-05	0.00793651	0.00793651	0.00625
TCGA->GSE14794	0.00793651	0.00793651	0.0119252	0.00793651	0.00793651	0.00793651	0.00793651
